# Supplementary material for: miR-3606-3p alleviates skin fibrosis by integratively suppressing the integrin/FAK, p-AKT/p-ERK, and TGF-β signaling cascades
Source: J Adv Res. 2024 Nov 20;75:271–90. doi: 10.1016/j.jare.2024.11.027 (PMC12536609; doi:10.1016/j.jare.2024.11.027)
Supplement: Supplementary Data 2 [file mmc2.xlsx]

## Sheet: Figure1
A1	Fold change of collagen content per unit area				B1	Fold change of dermal thickness				C1	Relative α-SMA positive region
	Normal	SSc	Keloid			Normal	SSc	Keloid			Normal	SSc	Keloid
	0.836608	4.02549	3.35642			0.974026	5.55844	6.76221			1.17034	3.32006	2.53574
	1.2628	3.13104	2.83837			0.779221	5.97403	6.85714			0.936272	2.12448	3.43776
	0.900595	4.27572	3.60519			1.24675	5.20779	6.11169			0.893389	2.75878	2.85527
Average±SEM	1.00±0.13	3.81±0.35	3.27±0.23		Average±SEM	1.00±0.14	5.58±0.22	6.58±0.23		Average±SEM	1.00±0.09	2.73±0.35	2.94±0.26
	Normal vs. SSc	Normal vs. keloid				Normal vs. SSc	Normal vs. keloid				Normal vs. SSc	Normal vs. keloid
Statistical Method	one-way anova with Dunnett’s test				Statistical Method	one-way anova with Dunnett’s test				Statistical Method	one-way anova with Dunnett’s test
P	0.0004	0.0013			P	<0.0001	<0.0001			P	0.0054	0.0031
D	miR-3606-3p level in SSc tissues			E	miR-3606-3p level in keloid tissues			F1	Percentage of co-expression cells (%)				G	miR-3606-3p level in SSc primary fibroblast			H	miR-3606-3p level in keloid primary fibroblast			I	The correlation between miR-3606-3p and MRSS
	Normal	SSc			Normal	Keloid			Normal	SSc	Keloid			Normal	SSc			Normal	Keloid			miR-3606-3p	MRSS
	0.00141464	1.46648e-05			0.00046173	0.0004095			40	10	18			0.060059	0.00154923			0.0181727	0.0031496			0.007	9
	0.0015709	9.71822e-05			0.000534079	0.0006545			30	6	12			0.0501994	0.00289136			0.0188976	0.0062992			0.00980986	10
	0.00371794	0.000324177			0.00314951	0.0006895			34	16	10			0.0613757	0.00111037			0.0220472	0.0110236			0.005	10
	0.000752148	0.000330724			0.00326058	0.0008925								0.00319812	0.00254203			0.0263479	0.0131931			0.00898064	15
	0.0124972	0.000447567			0.0034465	0.00091		Average±SEM	34.67±2.91	10.67±2.91	13.33±2.40			0.00805855	6.07739e-05			0.0251969	0.0125984			0.00322327	16
	0.0162105	0.000716846			0.00385074	0.0011865								0.00233253	0.00152132			0.0314961	0.0220472			0.00195788	20
	0.00456541	0.00074857			0.00418471	0.0012775								0.0112696	5.1381e-05			0.0377953	0.0251969			0.00120726	20
	0.000409951	0.000751455			0.00501109	0.001288			Normal vs. SSc	Normal vs. keloid				0.0185062	0.000584815			0.0621533	0.0167988			0.00213342	23
	0.00255628	0.00110631			0.00684537	0.0014385		Statistical Method	one-way anova with Dunnett’s test					0.00366917	0.00378775			0.0409449	0.0283465			0.00125165	23
	0.0249054	0.00117951			0.0107415	0.001491		P	0.0015	0.0028				0.0110939				0.0428037	0.0314961			0.00166436	24
	0.00256419	0.00120726			0.0116732	0.0015015								0.00438314				0.0472441				0.000751455	25
	0.0241176	0.00125165			0.0133163	0.0016065								0.00585468				0.0503937				0.000330724	28
	0.000111637	0.00166436			0.013409	0.001652																0.00117951	30
	0.0111631	0.00195788			0.0135023	0.001701							Average±SEM	2.00E-02±6.64E-03	1.57E-03±4.31E-04		Average±SEM	3.53E-02±4.01E-03	1.7E-02±3E-03			0.000716846	31
	0.000913625	0.00213342				0.001722																0.00267132	32
	0.0195442	0.00267132				0.002051																0.00074857	33
	0.0144365	0.00322327				0.002107								Normal vs. SSc				Normal vs. keloid				9.71822e-05	35
	0.0126191	0.005				0.002107							Statistical Method	Student's t test			Statistical Method	Student's t test				0.000447567	35
	0.0017086	0.005989				0.002135							P	0.0278			P	0.0021				0.00110631	38
	0.00221505	0.007				0.0021525																0.005989	40
	0.00141087	0.00898064				0.0023555																0.000324177	40
		0.00980986				0.0025935																1.46648e-05	41
						0.002779
Average±SEM	0.007591±0.001792	0.002573±0.0006198				0.0029995																miR-3606-3p vs. MRSS
						0.004585															Statistical Method	Spearman's rank correlation
						0.006475															R	-0.7125
	Normal vs. SSc																				P	0.0002
Statistical Method	Student's t test			Average±SEM	0.00667±0.001295	0.001952±0.0002488
P	0.0101
					Normal vs. keloid
				Statistical Method	Student's t test
				P	<0.0001

## Sheet: Figure2
A	miR-3606-3p level			E	ITGAV		GAB1		TGFBR2			G	SITE 1		SITE 2
	NC	miR-3606-3p			NC	miR-3606-3p	NC	miR-3606-3p	NC	miR-3606-3p			NC	miR-3606-3p	NC	miR-3606-3p
	0.8	450			0.913768	0.223187	1.00981	0.30882	0.955388	0.349			0.940106	0.511282	0.898055	1.45052
	0.7	422			1.12498	0.300134	1.06739	0.208699	0.938188	0.284229			0.92822	0.539512	1.11471	0.892134
	1.5	500			0.961251	0.264424	0.922798	0.219101	1.10642	0.305311			1.13167	0.530504	0.987232	1.48641
Average±SEM	1.00±0.25	457.33±22.81		Average±SEM	1.00±0.06	0.26±0.02	1.00±0.04	0.25±0.03	1.00±0.05	0.31±0.02		Average±SEM	1.00±0.07	0.53±0.01	1.00±0.06	1.28±0.19
	NC vs. miR-3606-3p				NC vs. miR-3606-3p		NC vs. miR-3606-3p		NC vs. miR-3606-3p				NC vs. miR-3606-3p		NC vs. miR-3606-3p
Statistical Method	Student's t test			Statistical Method	Student's t test with BH procedure							Statistical Method	Student's t test with BH procedure
P	<0.0001			P	0.0004		0.0004		0.0004			P	0.0041		0.2439
H	SITE1		SITE2		SITE3		SITE4		SITE5			I	ITGAV MUT		GAB1 MUT
	NC	miR-3606-3p	NC	miR-3606-3p	NC	miR-3606-3p	NC	miR-3606-3p	NC	miR-3606-3p			NC	miR-3606-3p	NC	miR-3606-3p
	1.11675	1.1801	1.00398	0.915608	0.884989	0.738926	0.904375	0.85909	1.01678	0.324502			0.770748	1.07543	1.3041	1.41028
	0.92132	0.90285	1.06733	0.926408	1.03977	0.814136	1.12158	0.845873	0.816701	0.299284			1.0636	0.823707	0.800328	1.35757
	0.961934	0.665817	0.928693	0.948943	1.07524	1.21705	0.974045	1.17475	1.16652	0.399372			1.16565	0.836296	0.895571	0.823948
Average±SEM	1.00±0.06	0.92±0.15	1.00±0.04	0.93±0.01	1.00±0.06	0.92±0.15	1.00±0.06	0.96±0.11	1.00±0.10	0.34±0.03		Average±SEM	1.00±0.12	0.91±0.08	1±0.15	1.20±0.19
	NC vs. miR-3606-3p		NC vs. miR-3606-3p		NC vs. miR-3606-3p		NC vs. miR-3606-3p		NC vs. miR-3606-3p				NC vs. miR-3606-3p		NC vs. miR-3606-3p
Statistical Method	Student's t test with BH procedure											Statistical Method	Student's t test with BH procedure
P	0.7647		0.4162		0.7647		0.7647		0.0169			P	0.5732		0.5732
K	ITGAV		GAB1		TGFBR2		L	The correlation between miR-3606-3p and ITGAV		L	The correlation between miR-3606-3p and GAB1		L	The correlation between miR-3606-3p and TGFBR2
	NC	miR-3606-3p	NC	miR-3606-3p	NC	miR-3606-3p		miR-3606-3p	ITGAV		miR-3606-3p	GAB1		miR-3606-3p	TGFBR2
	1.10439	0.312978	1.05711	0.682585	1.1627	0.399668		1.46648e-05	0.5		0.005989	0.0198913		1.46648e-05	0.0980986
	1.03245	0.344149	0.97294	0.527009	1.03689	0.468594		9.71822e-05	0.5		0.00117951	0.0409939		9.71822e-05	0.07
	0.862182	0.241415	0.969849	0.679558	0.799305	0.578053		0.000324177	0.48		0.00267132	0.0103046		0.000324177	0.0222327
								0.000330724	0.45		0.00110631	0.0184894		0.000330724	0.0813342
Average±SEM	1.00±0.07	0.30±0.03	1.00±0.03	0.63±0.05	1.00±0.11	0.48±0.05		0.000447567	0.5		0.000324177	0.0312802		0.000447567	0.0967132
								0.000716846	0.38		0.00074857	0.0249143		0.000716846	0.0895788
								0.00074857	0.35		0.00322327	0.00465038		0.00074857	0.0720726
	NC vs. miR-3606-3p		NC vs. miR-3606-3p		NC vs. miR-3606-3p			0.000751455	0.3		0.00195788	0.0252133		0.000751455	0.0166436
Statistical Method	Student's t test with BH procedure							0.00110631	0.5		0.00898064	0.00266811		0.00110631	0.05989
P	0.0026		0.0049		0.012			0.00117951	0.3		9.71822e-05	0.0263324		0.00117951	0.0101063
								0.00120726	0.4		0.000447567	0.0142539		0.00120726	0.0717951
								0.00125165	0.1		0.00166436	0.0077701		0.00125165	0.0898064
								0.00166436	0.3		1.46648e-05	0.0158741		0.00166436	0.0125165
								0.00195788	0.11		0.000716846	0.0157022		0.00195788	0.0674857
								0.00213342	0.21		0.00980986	0.0152134		0.00213342	0.000971822
								0.00267132	0.09		0.000751455	0.019414		0.00267132	0.05
								0.00322327	0.08		0.00213342	0.00986707		0.00322327	0.0530724
								0.005989	0.1		0.00120726	0.0238232		0.005	0.0294177
								0.007	0.05		0.000330724	0.0295917		0.005989	0.0875145
								0.00898064	0.3		0.00125165	0.0157587		0.007	0.000146648
								0.00980986	0.2		0.005	0.01		0.00898064	0.00716846
								0.005	0.2		0.007	0.005		0.00980986	0.0247567
									miR-3606-3p vs. ITGAV			miR-3606-3p vs. GAB1			miR-3606-3p vs. TGFBR2
								Statistical Method	Spearman's rank correlation		Statistical Method	Spearman's rank correlation		Statistical Method	Spearman's rank correlation
								R	-0.8142		R	-0.6138		R	-0.5099
								P	<0.0001		P	0.0024		P	0.0153

## Sheet: Figure3
D (Upper)	ITGAV			D (Middle)	GAB1			D (lower)	TGFBR2				E	ITGAV		GAB1		TGFBR2		F	ITGAV		GAB1		TGFBR2		G	ITGAV		GAB1		TGFBR2		H	ITGAV		GAB1		TGFBR2
	Normal	SSc	Keloid		Normal	SSc	Keloid		Normal	SSc	Keloid			Normal	SSc	Normal	SSc	Normal	SSc		Normal	keloid	Normal	keloid	Normal	keloid		Normal	SSc	Normal	SSc	Normal	SSc		Normal	keloid	Normal	keloid	Normal	keloid
	1.1333	2.1	1.6		0.947368	2.30526	2.05263		0.8353	1.64002	2.39646			0.776116	3.55539	0.489963	3.05785	0.433143	1.95323		0.469855	1.73065	1.22572	1.36214	0.890923	3.8172		0.643132	4.46747	0.258255	2.57399	0.447001	2.3984		0.559668	1.52874	0.15935	1.51934	1.70086	1.97364
	1.1	1.5	1.5		1.26316	2.21053	2.52632		1.21513	1.84764	2.57511			0.526393	1.12546	1.20417	0.932472	0.968217	1.44762		1.1026	1.44855	1.2118	1.14893	0.885641	4.2165		3.5258	4.16745	1.91077	1.41366	1.57644	2.13536		1.11934	1.24257	1.34696	2.21309	1.48413	2.83277
	0.7667	1.777	1.54		0.789474	1.72105	2.36842		0.949571	1.45011	2.92114			0.487324	3.45361	0.721216	2.39196	0.930623	2.98096		0.729549	1.44082	0.9038	1.54338	1.19638	3.20491		0.235048	4.37793	0.392537	2.52125	0.484368	2.23302		1.217	1.45485	0.90622	1.95656	0.971744	1.66202
Average±SEM	1.00±0.12	1.79±0.17	1.55±0.03	Average±SEM	1.00±0.14	2.08±0.18	2.32±0.14	Average±SEM	1.00±0.11	1.65±0.11	2.63±0.15			1.19507	2.12299	0.846581	1.9008	0.921915	2.27107		1.51867	1.42175	0.781732	1.30465	0.920801	3.72286		1.18012	4.22083	0.760747	2.06003	1.51872	2.13352		0.792084	1.35796	1.24069	2.09132	1.12965	2.1387
														1.58483	3.41668	1.35403	2.87499	1.38803	2.08772		0.985812	1.90373	1.04451	1.2425	1.00622	3.38847		0.113475	4.54636	1.26403	2.4374	0.838112	2.06783		1.39348	1.08133	1.53369	1.40625	0.385889	1.97714
														1.43026	1.89886	1.38404	1.69103	1.35807	2.53597		1.19351	1.31799	0.832437	1.50211	1.10003	2.77982		0.316745	6.25223	1.41366	2.96125	1.13536	2.12825		0.918426	1.62024	0.81309	2.07347	0.327723	2.17507
	Normal vs. SSc	Normal vs. keloid				Normal vs. SSc	Normal vs. keloid			Normal vs. SSc	Normal vs. keloid		Average±SEM	1.00±0.19	2.60±0.42	1.00±0.15	2.14±0.32	1.00±0.14	2.21±0.21	Average±SEM	1.00±0.15	1.54±0.09	1.00±0.08	1.35±0.06	1.00±0.08	3.52±0.21	Average±SEM	1.00±0.53	4.67±0.32	1.00±0.26	2.33±0.22	1.00±0.20	2.18±0.05	Average±SEM	1.00±0.12	1.38±0.08	1.00±0.20	1.88±0.14	1.00±0.23	2.13±0.16
Statistical Method	one-way anova with Dunnett’s test				one-way anova with Dunnett’s test				one-way anova with Dunnett’s test
P	0.0065	0.0333			P	0.0047	0.0017		P	0.0213	0.0002			Normal vs. SSc		Normal vs. SSc		Normal vs. SSc			Normal vs. keloid		Normal vs. keloid		Normal vs. keloid			Normal vs. SSc		Normal vs. SSc		Normal vs. SSc			Normal vs. keloid		Normal vs. keloid		Normal vs. keloid
													Statistical Method	Student's t test with BH procedure						Statistical Method	Student's t test with BH procedure						Statistical Method	Student's t test with BH procedure						Statistical Method	Student's t test with BH procedure
													P	0.008874		0.009637		0.00244		P	0.011183		0.008294		<0.000001		P	0.000294		0.002927		0.000294		P	0.0274		0.007124		0.007106
I	TISSUE		FIBROBLAST		J	TISSUE		FIBROBLAST		K	TISSUE		FIBROBLAST		L	ITGAV				GAB1				TGFBR2
	Normal	SSc	Normal	SSc		Normal	SSc	Normal	SSc		Normal	SSc	Normal	SSc		TISSUE		FIBROBLAST		TISSUE		FIBROBLAST		TISSUE		FIBROBLAST
	0.993121	1.80567	1.06931	1.42574		1.28764	2.54329	0.929432	3.09811		0.249086	1.52602	0.626603	2.08143		Normal	keloid	Normal	keloid	Normal	keloid	Normal	keloid	Normal	keloid	Normal	keloid
	0.72227	1.0834	0.980198	1.78218		0.90135	5.24145	4.61618	6.91188		0.944163	1.78889	1.03067	2.30731		2.45291	2.35299	0.723727	1.42753	1.12809	3.87416	0.462733	6.71901	1.68858	1.74813	0.723727	5.89569
	0.993121	1.62511	0.891089	1.51485		1.82496	1.31753	0.0929432	7.15663		0.325879	4.01885	1.02733	2.04294		0.26143	0.955611	0.738934	1.44745	1.09724	0.916294	0.465951	8.50464	0.534332	0.886264	0.738934	1.45363
	1.0834	1.17369	0.80198	1.33663		2.58488	2.36404	0.511188	1.67917		0.754149	3.40844	1.19548	3.23759		0.792507	0.657242	0.770313	1.47787	1.05255	1.08214	0.499394	12.8906	1.34333	1.01102	0.770313	6.70968
	1.35426	1.44454	0.980198	1.69307		1.58085	3.99946	0.495697	0.371773		1.31632	1.39311	0.756274	3.3865		1.0385	0.781597	0.786499	1.51942	0.891238	0.352057	0.81691	3.35951	0.534332	1.1296	0.786499	3.99906
	1.0834	1.62511	0.891089	1.69307		0.743264	3.18552	0.960413	2.47849		0.690155	4.28467	1.41299	2.22197		1.33283	1.26971	0.860661	1.573	1.69805	5.11198	0.938383	3.94015	0.990212	0.478241	0.860661	2.06452
	0.902837	1.71539	0.980198	0.891089		1.31396	0.594594	0.650602	3.4389		0.810267	1.35373	1.22393	3.19241		1.3991	1.33283	0.98181	1.59496	1.05255	13.3049	0.958101	4.81738	2.30667	1.41992	0.98181	1.89167
	1.17369	1.98624	1.06931	1.06931		1.17195	3.22375	0.0309811	1.98589		1.13319	1.78397	1.21723	2.41606		0.359608	1.18468	1.03779	1.69762	0.439484	8.7173	0.985037	4.91861	0.597002	2.51185	1.03779	1.5907
	0.902837	1.80567	1.33663	1.69307		0.717046	0.341143	0.712565	2.47229		1.98678	4.07792	0.509481	0.981316		0.680419	1.0242	1.0596	1.89673	0.508346	5.44104	0.998788	5.12748	1.10635	1.71215	1.0596	1.69309
	0.812554	0.993121		1.42574		0.98788	3.36684		2.72602		0.772855	0.357384		3.0159		0.694716	2.61081	1.16758	1.93659	0.709012	1.75794	1.22116	5.27163	0.639851	0.740108	1.16758	4.16888
	1.26397	1.72442		1.77327		0.553209	1.8225		4.95697		1.51617	2.52827		2.95482		1.05299	2.99903	1.21716	1.97728	0.909964	3.74219	1.28187	6.26906	0.886264	3.56971	1.21716	8.99835
	1.44454	1.50774		1.57143		0.683138	0.993479		3.12909		0.725598	1.73572		1.91411		1.35144	4.27077	1.28656		1.05987	6.47052	1.65663		1.21067	3.64472	1.28656
	1.29106	1.67928				0.615856	2.02965				0.604501	3.40647				1.09771	1.68704	1.36937		1.28688	1.36026	1.71505		0.580677	2.72415	1.36937
	0.6681	1.79665				0.768132	2.00768				1.03671	2.95162				0.671052	1.47175			0.71891	4.16994			0.815529	3.1899
	0.641015	1.48968				1.59624	1.94517				1.62152	3.627				0.814788	1.56986			1.44782	5.21242			0.766208	2.17283
	1.09243	1.29106				1.05803	2.48226				1.41083	2.60703					1.66798				6.51553				2.04955
	1.12855	1.64316				0.536234	1.2616				0.944163	0.970745					1.07928				7.29739				2.61972
	1.1466	1.74248				0.349283	3.04601				0.790577	3.62897					1.1774				2.60621				3.6522
	0.993121	1.35426				0.639296	3.78357				1.01111	2.11181					1.7661				3.90932				3.20531
	0.947979	2.07653				0.511437	2.0149				1.36751	4.35162					1.27551				4.16994				3.39023
	0.361135	1.89596				0.575366	1.27859				0.988467	3.49212					1.5262				5.73366				5.0083
		1.26397					0.639296					1.79578					2.3548				4.9518				3.48269
Average±SEM	1.00±0.06	1.58±0.06	1.00±0.05	1.49±0.08	Average±SEM	1.00±0.12	2.25±0.26	1.00±0.46	3.37±0.59	Average±SEM	1.00±0.09	2.60±0.39	1.00±0.10	2.48±0.20			0.784932				1.30311				2.35775
																	1.96135				2.34559				3.28236
																	2.15856				2.86683				1.9725
	Normal vs. SSc		Normal vs. SSc			Normal vs. SSc		Normal vs. SSc			Normal vs. SSc		Normal vs. SSc				1.83478				2.34559				3.97582
Statistical Method	Student's t test				Statistical Method	Student's t test				Statistical Method	Student's t test						2.25668				8.6005				4.73091
P	<0.0001		0.0002		P	0.0001		0.0074		P	<0.0001		<0.0001		Average±SEM	1.00±0.15	1.69±0.16	1.00±0.07	1.65±0.07	1.00±0.09	4.39±0.58	1.00±0.12	6.18±0.88	1.00±0.14	2.56±0.24	1.00±0.07	3.85±0.83
																Normal vs. keloid		Normal vs. keloid		Normal vs. keloid		Normal vs. keloid		Normal vs. keloid		Normal vs. keloid
															Statistical Method	Student's t test
															P	0.0062		<0.0001		0.0001		<0.0001		<0.0001		0.0012
M (left)	ITGAV	MRSS	M (middle)	GAB1	MRSS	M (right)	TGFBR2	MRSS		N	miR-3606-3phigh ITGAV / GAB1/ TGFBR2low	miR-3606-3plow ITGAV / GAB1/ TGFBR2high
	0.05	9		0.0198913	40		0.0980986	41			32	41
	0.15	10		0.0409939	30		0.07	35			16	35
	0.05	10		0.0103046	32		0.0222327	40			10	40
	0.28	15		0.0184894	38		0.0813342	28			9	28
	0.35	16		0.0312802	40		0.0967132	35			15	35
	0.22	20		0.0249143	33		0.0895788	31			10	31
	0.3	20		0.00465038	16		0.0720726	33				33
	0.25	23		0.0252133	20		0.0166436	25				25
	0.3	23		0.00266811	15		0.05989	38				38
	0.17	24		0.0263324	35		0.0101063	30				30
	0.23	25		0.0142539	35		0.0717951	20				20
	0.28	28		0.0077701	24		0.0898064	23				23
	0.5	30		0.0158741	41		0.0125165	24				20
	0.11	31		0.0157022	31		0.0674857	20		Average±SEM	15.33±3.54	30.69±1.99
	0.48	32		0.0152134	10		0.000971822	23
	0.38	33		0.019414	25		0.05	32
	0.3	35		0.00986707	23		0.0530724	16		Statistical Method	Student's t test
	0.4	35		0.0238232	20		0.0294177	10		P	0.0008
	0.34	38		0.0295917	28		0.0875145	40
	0.3	40		0.0157587	23		0.000146648	9
	0.35	40		0.01	10		0.00716846	15
	0.3	41		0.005	9		0.0247567	10
		ITGAV vs. MRSS			GAB1 vs. MRSS			TGFBR2 vs. MRSS
	Statistical Method	Spearman's rank correlation		Statistical Method	Spearman's rank correlation		Statistical Method	Spearman's rank correlation
	R	0.5851		R	0.5208		R	0.51
	P	0.0042		P	0.013		P	0.0153

## Sheet: Figure4
A	SSc		Keloid			B
	NC	miR-3606-3p	NC	miR-3606-3p			NC	si-ITGAV		NC	si-GAB1		NC	si-TGFBR2
	1.04199	295.608	1.14372	262.962			1.04724	0.722564		0.96399	0.711496		1.01668	0.525304
	1.11065	312.071	0.922564	285.964			0.971309	0.596587		1.00315	0.516884		0.968867	0.56613
	0.847361	271.85	0.933712	254.119			0.981452	0.566158		1.03286	0.497072		1.01445	0.525714
Average±SEM	1.00±0.08	293.2±11.67	1.00±0.07	267.7±9.49		Average±SEM	1.00±0.02	0.63±0.05		1.00±0.02	0.58±0.07		1.00±0.02	0.54±0.01
	NC vs. miR-3606-3p		NC vs. miR-3606-3p				NC vs. si-ITGAV			NC vs. si-GAB1			NC vs. si-TGFBR2
Statistical Method	Student’s t test					Statistical Method	Student’s t test		Statistical Method	Student’s t test		Statistical Method	Student’s t test
P	<0.0001		<0.0001			P	0.0023		P	0.004		P	<0.0001
C1	Collagen I					Collagen III					C2	pAKT/AKT					C3	p-ERK/ERK					C4	p-SMAD/SMAD
	NC	miR-3606-3p	si-GAB1	si-ITGAV	si-TGFBR2	NC	miR-3606-3p	si-GAB1	si-ITGAV	si-TGFBR2		NC	miR-3606-3p	si-GAB1	si-ITGAV	si-TGFBR2		NC	miR-3606-3p	si-GAB1	si-ITGAV	si-TGFBR2		NC	miR-3606-3p	si-GAB1	si-ITGAV	si-TGFBR2
	1.01954	0.603435	0.632371	0.401937	0.379344	1.01455	0.611182	0.66319	0.637683	0.736838		0.95471	0.639041	0.760566	0.732282	0.942792		1.04866	0.517621	0.625415	0.63275	0.824382		1.09738	0.746407	1.00131	0.786672	0.440167
	0.935574	0.575887	0.605099	0.391512	0.391005	1.09065	0.590234	0.606083	0.612583	0.624601		0.971567	0.758858	0.720609	0.759956	1.24024		0.847733	0.569432	0.625278	0.658728	0.8338		0.979847	0.683318	0.878341	0.894732	0.495227
	1.04488	0.545111	0.596755	0.452434	0.429485	0.894796	0.55607	0.546057	0.719499	0.706436		1.07372	0.709013	0.785868	0.747986	0.937132		1.10361	0.474909	0.484624	0.649093	0.834276		0.922777	0.666128	0.963937	0.703687	0.425657
Average±SEM	1.00±0.03	0.57±0.02	0.61±0.01	0.42±0.02	0.40±0.02	1.00±0.05	0.59±0.02	0.61±0.03	0.66±0.03	0.69±0.03		1.00±0.04	0.70±0.03	0.76±0.02	0.75±0.01	1.04±0.10		1.00±0.08	0.52±0.03	0.58±0.05	0.65±0.008	0.83±0.003		1.00±0.05	0.70±0.02	0.95±0.04	0.80±0.06	0.45±0.02
		NC vs. miR-3606-3p	NC vs. si-GAB1	NC vs. si-ITGAV	NC vs. si-TGFBR2		NC vs. miR-3606-3p	NC vs. si-GAB1	NC vs. si-ITGAV	NC vs. si-TGFBR2			NC vs. miR-3606-3p	NC vs. si-GAB1	NC vs. si-ITGAV	NC vs. si-TGFBR2			NC vs. miR-3606-3p	NC vs. si-GAB1	NC vs. si-ITGAV	NC vs. si-TGFBR2			NC vs. miR-3606-3p	NC vs. si-GAB1	NC vs. si-ITGAV	NC vs. si-TGFBR2
Statistical Method	one-way anova with Dunnett’s test						one-way anova with Dunnett’s test					Statistical Method	one-way anova with Dunnett’s test					Statistical Method	one-way anova with Dunnett’s test					Statistical Method	one-way anova with Dunnett’s test
P		<0.0001	<0.0001	<0.0001	<0.0001		<0.0001	<0.0001	0.0002	0.0005		P	0.0069	0.0224	0.0183	0.9457		P	<0.0001	0.0001	0.0006	0.057		P	0.0012	0.7698	0.0156	<0.0001
C5	p-FAK/FAK					D			E			F					G1	p-FAK/FAK					G	p-AKT/AKT					G1	p-ERK/ERK					G1	p-SMAD/SMAD
	NC	miR-3606-3p	si-GAB1	si-ITGAV	si-TGFBR2		NC	miR-3606-3p		NC	miR-3606-3p		NC	si-GAB1	si-ITGAV	si-TGFBR2		NC	ITGAV	ITGAV+miR-3606-3p	ITGAV+si-GAB1	ITGAV+si-TGFBR2		NC	ITGAV	ITGAV+miR-3606-3p	ITGAV+si-GAB1	ITGAV+si-TGFBR2		NC	ITGAV	ITGAV+miR-3606-3p	ITGAV+si-GAB1	ITGAV+si-TGFBR2		NC	ITGAV	ITGAV+miR-3606-3p	ITGAV+si-GAB1	ITGAV+si-TGFBR2
	1.04861	0.73795	1.05561	0.592852	0.888883		7.667	4.879		70.4967	81.0311		55.4295	68.2451	73.2451	74.8837		1.01459	2.36718	1.23219	2.28686	2.54261		1.01702	1.78472	1.04831	0.822923	0.858523		1.0427	1.57708	1.03598	0.98545	0.986315		1.00823	1.54158	0.9744	1.0354	0.5794
	0.94887	0.677493	1.03693	0.453998	0.929563		6.6215	4.8093		73.4049	90.891		54.2779	71.4811	73.5566	70.7442		1.01363	2.24087	1.23169	2.20411	2.17695		1.03024	1.75909	1.06009	0.849376	0.811667		0.988394	1.37847	1.05351	1.00258	1.1558		1.01992	1.51059	0.959824	1.05433	0.593935
	1.00252	0.655439	1.03828	0.579428	0.847603		6.8306	5.4366		79.6598	87.1861		56.8475	72.0656	79.7484	73.1395		0.971779	2.13638	1.00101	2.34	2.46537		0.952736	1.81112	1.01497	0.799365	0.879713		0.968907	1.58559	1.07998	0.95481	1.13149		0.971847	1.53282	0.958082	1.00879	0.519441
Average±SEM	1.00±0.03	0.69±0.02	1.04±0.01	0.54±0.04	0.89±0.02	Average±SEM	7.04±0.32	5.04±0.20	Average±SEM	74.52±2.70	86.37±2.88	Average±SEM	55.52±0.74	70.60±1.19	75.52±2.12	72.92±1.20	Average±SEM	1.00±0.01	2.25±0.07	1.15±0.08	2.28±0.04	2.39±0.11	Average±SEM	1.00±0.02	1.78±0.02	1.04±0.01	0.82±0.01	0.85±0.02	Average±SEM	1.00±0.02	1.51±0.07	1.06±0.01	0.98±0.01	1.09±0.05		1.00±0.01	1.53±0.01	0.96±0.0.1	1.03±0.01	0.56±0.02
		NC vs. miR-3606-3p	NC vs. si-GAB1	NC vs. si-ITGAV	NC vs. si-TGFBR2			NC vs. miR-3606-3p			NC vs. miR-3606-3p			NC vs. si-GAB1	NC vs. si-ITGAV	NC vs. si-TGFBR2			ITGAV vs.NC	ITGAV vs. ITGAV+miR-3606-3p	ITGAV vs. ITGAV+si-GAB1	ITGAV vs. ITGAV+si-TGFBR2			ITGAV vs.NC	ITGAV vs. ITGAV+miR-3606-3p	ITGAV vs. ITGAV+si-GAB1	ITGAV vs. ITGAV+si-TGFBR2			ITGAV vs.NC	ITGAV vs. ITGAV+miR-3606-3p	ITGAV vs. ITGAV+si-GAB1	ITGAV vs. ITGAV+si-TGFBR2			ITGAV vs.NC	ITGAV vs. ITGAV+miR-3606-3p	ITGAV vs. ITGAV+si-GAB1	ITGAV vs. ITGAV+si-TGFBR2
Statistical Method	one-way anova with Dunnett’s test						Statistical Method	Student’s t test		Statistical Method	Student’s t test		Statistical Method	one-way anova with Dunnett’s test				Statistical Method	one-way anova with Dunnett’s test					Statistical Method	one-way anova with Dunnett’s test					Statistical Method	one-way anova with Dunnett’s test					Statistical Method	one-way anova with Dunnett’s test
P		<0.0001	0.6604	<0.0001	0.0593		P	0.006		P	0.0399		P	0.0002	<0.0001	<0.0001		P	<0.0001	<0.0001	0.9946	0.4241		P	<0.0001	<0.0001	<0.0001	<0.0001		P	<0.0001	<0.0001	<0.0001	<0.0001		P	<0.0001	<0.0001	<0.0001	<0.0001

## Sheet: Figure5
A	CCL2		CCL5		CXCL8		IL-1β		TNF-α		B	CCL2		CCL5		CXCL8		IL-1β		TNF-α		C	CCL2			CCL5			D	CCL2			CCL5
	NC	miR-3606-3p	NC	miR-3606-3p	NC	miR-3606-3p	NC	miR-3606-3p	NC	miR-3606-3p		TNF-α+NC	TNF-α+miR-3606-3p	TNF-α+NC	TNF-α+miR-3606-3p	TNF-α+NC	TNF-α+miR-3606-3p	TNF-α+NC	TNF-α+miR-3606-3p	TNF-α+NC	TNF-α+miR-3606-3p		NC	si-GAB1	si-ITGAV	NC	si-GAB1	si-ITGAV		TNF-α+NC	TNF-α+si-GAB1	TNF-α+si-ITGAV	TNF-α+NC	TNF-α+si-GAB1	TNF-α+si-ITGAV
	0.905405	0.0945121	0.78349	0.0276	0.941978	0.0083303	1.02731	0.184156	0.921325	0.395445		1.05779	0.0185477	1.15956	0.428243	1.08781	0.454801	1.011	0.447782	0.991641	0.357308		0.930753	0.524844	1.29911	1.07921	0.105116	0.582508		1.06523	0.435627	0.473411	0.998237	0.485468	0.443121
	1.05456	0.0992106	1.1313	0.036	1.12462	0.149765	1.02731	0.126683	1.15839	0.545031		0.950914	0.0253369	0.96165	0.36166	0.942775	0.46489	1.00296	0.419283	0.93812	0.228245		0.957126	0.616422	1.02635	0.993399	0.309241	0.533003		0.940281	0.420788	0.346557	1.04844	0.499148	0.47808
	1.04004	0.116357	1.08521	0.0271651	0.933403	0.143598	0.945387	0.264051	0.92029	0.391304		0.991295	0.0239702	0.878786	0.397083	0.969412	0.493375	0.986048	0.326944	1.07024	0.347265		1.11212	0.686592	1.1547	0.927393	0.160396	0.328383		0.99449	0.447874	0.450989	0.953321	0.54998	0.535675
Average±SEM	1.00±0.05	0.10±0.01	1.00±0.11	0.03±0.00	1.00±0.06	0.10±0.05	1.00±0.03	0.19±0.04	1.00±0.08	0.44±0.05	Average±SEM	1.00±0.03	0.02±0.00	1.00±0.08	0.40±0.02	1.00±0.04	0.47±0.01	1.00±0.01	0.40±0.04	1.00±0.04	0.31±0.04	Average±SEM	1.00±0.06	0.61±0.05	1.16±0.08	1.00±0.04	0.19±0.06	0.48±0.08	Average±SEM	1.00±0.04	0.43±0.01	0.42±0.04	1.00±0.03	0.51±0.02	0.49±0.03
	NC vs. miR-3606-3p		NC vs. miR-3606-3p		NC vs. miR-3606-3p		NC vs. miR-3606-3p		NC vs. miR-3606-3p			TNF-α+NC vs. TNF-α+miR-3606-3p		TNF-α+NC vs. TNF-α+miR-3606-3p		TNF-α+NC vs. TNF-α+miR-3606-3p		TNF-α+NC vs. TNF-α+miR-3606-3p		TNF-α+NC vs. TNF-α+miR-3606-3p			NC vs. si-GAB1	NC vs. si-ITGAV		NC vs. si-GAB1	NC vs. si-ITGAV			TNF-α+NC vs.TNF-α+si-GAB1	TNF-α+NC vs.TNF-α+si-ITGAV		TNF-α+NC vs.TNF-α+si-GAB1	TNF-α+NC vs.TNF-α+si-ITGAV
Statistical Method	Student’s t test with BH procedure										Statistical Method	Student’s t test with BH procedure										Statistical Method	one-way anova with Dunnett’s test			one-way anova with Dunnett’s test			Statistical Method	one-way anova with Dunnett’s test			one-way anova with Dunnett’s test
P	0.000187		0.001107		0.000527		0.000187		0.0041		P	3.1e-05		0.002112		0.00041		0.000213		0.00041		P	0.0078	0.1972		0.0002	0.0019		P	<0.0001	<0.0001		<0.0001	<0.0001
E	CCL2				p-p65						F	CCL2							p-p65
	NC	miR-3606-3p	TNF-α+NC	TNF-α+miR-3606-3p	NC	miR-3606-3p	TNF-α+NC	TNF-α+miR-3606-3p				NC	si-GAB1	si-ITGAV	TNF-α+NC	TNF-α+si-GAB1	TNF-α+si-ITGAV		NC	si-GAB1	si-ITGAV	TNF-α+NC	TNF-α+si-GAB1	TNF-α+si-ITGAV
	1.18365	0.462264	1.97442	1.23892	0.929931	0.783814	1.56383	1.19883				0.938505	0.947231	1.0862	1.56809	1.25435	1.16222		1.24652	0.646908	1.18559	10.1379	3.78157	6.00701
	1	0.773155	1.80971	1.35281	1	0.85121	1.66074	1.13691				1.02109	0.849251	1.03483	1.93959	1.20051	0.790911		0.978896	0.703217	1.57851	6.44752	3.1216	4.11887
	0.816346	0.703155	1.90971	1.25281	1.07007	0.90121	1.56074	1.13691				1.0404	1.01236	0.995914	1.76164	1.00455	0.890417		0.77458	1.00744	1.67968	6.81542	3.32392	4.52413
Average±SEM	1.00±0.11	0.65±0.09	1.90±0.05	1.28±0.04	1.00±0.04	0.85±0.03	1.60±0.03	1.16±0.02				1.00±0.03	0.94±0.05	1.04±0.03	1.76±0.11	1.15±0.08	0.95±0.11		1.00±0.14	0.79±0.11	1.48±0.15	7.80±1.17	3.41±0.20	4.88±0.57
	NC vs. miR-3606-3p	TNF-α+NC vs. TNF-α+miR-3606-3p	NC vs. TNF-α+NC	miR-3606-3p vs. TNF-α+miR-3606-3p	NC vs. miR-3606-3p	TNF-αvs. TNF-α+miR-3606-3p	NC vs. TNF-α	miR-3606-3p vs. TNF-α+miR-3606-3p				NC vs. si-GAB1	NC vs. si-ITGAV	TNF-α+NC vs. TNF-α+si-GAB1	TNF-α+NC vs. TNF-α+si-ITGAV	NC vs. TNF-α+NC	si-GAB1 vs. TNF-α+si-GAB1	si-ITGAV vs. TNF-α+si-ITGAV	NC vs. si-GAB1	NC vs. si-ITGAV	TNF-α+NC vs. TNF-α+si-GAB1	TNF-α+NC vs. TNF-α+si-ITGAV	NC vs. TNF-α+NC	si-GAB1 vs. TNF-α+si-GAB1	si-ITGAV vs. TNF-α+si-ITGAV
Statistical Method	two-way anova with Tukey test				two-way anova with Tukey test						Statistical Method	two-way anova with Tukey test							two-way anova with Tukey test
P	0.0467	0.0021	0.0002	0.0017	0.0415	<0.0001	<0.0001	0.0007			P	0.9888	0.9989	0.0011	<0.0001	0.0001	0.3702	0.9486	0.9997	0.9871	0.0011	0.0251	<0.0001	0.0476	0.0088
G1	NC	miR-3606-3p	H1	NC	si-GAB1	si-ITGAV	I	NC	miR-3606-3p	J	NC	si-GAB1	si-ITGAV
	83.2579	11.629		51.3073	24.9329	29.9601		1.01883	0.68547		0.980987	0.853723	0.716423
	69.5995	22.2278		107.938	37.5575	14.0398		1.02697	0.572561		1.00973	0.833038	0.690123
	87.3974	19.1111		80.7672	29.7513	20.5433		0.954197	0.749395		1.00929	0.78369	0.764993
Average±SEM	80.08±5.38	17.66±3.15		80.00±16.35	30.75±3.68	21.51±4.62		1.00±0.02	0.67±0.05		1.00±0.01	0.82±0.02	0.72±0.02
		NC vs. miR-3606-3p			NC vs. si-GAB1	NC vs. si-ITGAV			NC vs. miR-3606-3p			NC vs. si-GAB1	NC vs. si-ITGAV
	Statistical Method	Student’s t test		Statistical Method	one-way anova with Dunnett’s test			Statistical Method	Student’s t test		Statistical Method	one-way anova with Dunnett’s test
	P	0.0006		P	0.0235	0.0111		P	0.0043		P	0.0009	<0.0001

## Sheet: Figure6
B		NC			miR-3606-3p			si-ITGAV			si-GAB1			si-TGFBR2				D	ADA1		ARID5B		DDR2		IQGAP1		NID2		SLC8A1		TNS1		FGF2		PLAU		PRKCE
		0 h	24 h	48 h	0 h	24 h	48 h	0 h	24 h	48 h	0 h	24 h	48 h	0 h	24 h	48 h			NC	miR-3606-3p	NC	miR-3606-3p	NC	miR-3606-3p	NC	miR-3606-3p	NC	miR-3606-3p	NC	miR-3606-3p	NC	miR-3606-3p	NC	miR-3606-3p	NC	miR-3606-3p	NC	miR-3606-3p
		0	50	100	0	5	50	0	5	70	0	16	60	0	15	65			1.43781	3.43781	1.10048	6.44479	1	6.84073	1.3549	3.96737	1	1.8875	1	2.85154	1.20494	1.75194	1.38202	0.311386	1.15891	0.445276	1.19999	0.548294
		0	45	90	0	5	50	0	8	60	0	10	60	0	5	75			0.600349	4.15219	1.00565	4.65291	1.08987	3.61539	0.91903	2.37542	0.848679	2.25526	1.15809	2.34851	0.906863	1.98475	0.990877	0.286534	1.01591	0.289728	0.825317	0.53701
		0	60	95	0	8	60	0	4	70	0	6	65	0	25	74			0.961842	2.66451	0.893867	3.55077	0.910134	2.95703	0.726072	2.56377	1.15132	1.84458	0.841913	2.368	0.8882	1.91714	0.627104	0.23113	0.825176	0.418347	0.974694	0.442277
	Average±SEM	0.00±0.00	51.67±4.41	95.00±2.89	0.00±0.00	6.00±1.00	53.33±3.33	0.00±0.00	5.67±1.20	66.67±3.33	0.00±0.00	10.67±2.91	61.67±1.67	0.00±0.00	15.00±5.77	71.33±3.18		Average±SEM	1.00±0.24	3.42±0.43	1.00±0.06	4.88±0.84	1.00±0.05	4.47±1.20	1.00±0.19	2.97±0.50	1.00±0.09	2.00±0.13	1.00±0.09	2.52±0.16	1.00±0.10	1.88±0.07	1.00±0.22	0.28±0.02	1.00±0.10	0.38±0.05	1.00±0.11	0.51±0.03
	24h	NC vs. miR-3606-3p	NC vs. si-ITGAV	NC vs. si-GAB1	NC vs. si-TGFBR2		48h	NC vs. miR-3606-3p	NC vs. si-ITGAV	NC vs. si-GAB1	NC vs. si-TGFBR2								NC vs. miR-3606-3p		NC vs. miR-3606-3p		NC vs. miR-3606-3p		NC vs. miR-3606-3p		NC vs. miR-3606-3p		NC vs. miR-3606-3p		NC vs. miR-3606-3p		NC vs. miR-3606-3p		NC vs. miR-3606-3p		NC vs. miR-3606-3p
	Statistical Method	one-way anova with Dunnett’s test					Statistical Method	one-way anova with Dunnett’s test										Statistical Method	Student's t test with BH procedure
	P	<0.0001	<0.0001	<0.0001	0.0001		P	<0.0001	0.0002	<0.0001	0.0007							P	0.016064		0.016809		0.044568		0.02659		0.010525		0.010126		0.010126		0.033246		0.01168		0.017972
E	ADA1					NID2						G	NC			si-ADA1			si-NID2
	NC	miR-3606-3p	si-ITGAV	si-GAB1	si-TGFBR2	NC	miR-3606-3p	si-ITGAV	si-GAB1	si-TGFBR2			0 h	12 h	24 h	0 h	12 h	24 h	0 h	12 h	24 h
	1.23781	3.43781	2.2677	1.9104	2.05415	0.99546	2.1	2.69058	1.58369	2.04245			0	6	66.0714	0	45.8034	100	0	51.6971	85
	0.800349	4.15219	2.12679	1.94101	1.94664	0.848679	2.25526	2.58878	2.36916	2.34277			0	12	56.7857	0	37.4101	90	0	56.1358	100
	0.961842	2.66451	1.5	1.95992	1.94541	1.15132	1.84458	2.45	2.38827	1.92425			0	16	53.5714	0	64.0288	92	0	68.9295	91
Average±SEM	1.00±0.13	3.42±0.43	1.97±0.24	1.94±0.14	1.98±0.04	1.00±0.09	2.07±0.12	2.58±0.07	2.11±0.27	2.10±0.12		Average±SEM	0.00±0.00	11.33±2.91	58.81±3.75	0.00±0.00	49.08±7.86	94.00±3.06	0.00±0.00	58.92±5.17	92.00±4.36
		NC vs. miR-3606-3p	NC vs. si-ITGAV	NC vs. si-GAB1	NC vs. si-TGFBR2		NC vs. miR-3606-3p	NC vs. si-ITGAV	NC vs. si-GAB1	NC vs. si-TGFBR2
	Statistical Method	one-way anova with Dunnett’s test				Statistical Method	one-way anova with Dunnett’s test						12h	NC vs. si-ADA1	NC vs. si-NID2		24h	NC vs. si-ADA1	NC vs. si-NID2
	P	<0.0001	0.0416	0.0479	0.0381	P	0.0018	<0.0001	0.0013	0.0014			Statistical Method	one-way anova with Dunnett’s test			Statistical Method	one-way anova with Dunnett’s test
													P	0.006	0.0019		P	0.001	0.0014
H	α-SMA			COL1A1			COL1A2			COL3A1			ADA1			NID2
	NC	si-ADA1	si-NID2	NC	si-ADA1	si-NID2	NC	si-ADA1	si-NID2	NC	si-ADA1	si-NID2	NC	si-ADA1	si-NID2	NC	si-ADA1	si-NID2
	1.08203	1.38446	1.5077	0.914383	2.16965	1.77078	0.717885	1.8585	1.76637	0.912851	2.48387	1.8321	1.24648	0.180028	0.83619	0.768935	0.981711	0.240229
	1.00211	1.36065	1.40909	0.912954	2.0968	1.78904	0.994453	2.4032	1.94544	0.914492	2.93924	1.92979	0.70359	0.129738	0.799028	0.930637	1.12358	0.405065
	0.915864	1.58716	1.95252	1.17266	2.16321	1.96288	1.28766	2.32998	1.83108	1.17266	2.35734	1.84879	1.04993	0.206565	0.897636	1.30043	1.00373	0.330801
Average±SEM	1.00±0.05	1.44±0.07	1.62±0.17	1.00±0.09	2.14±0.02	1.84±0.06	1.00±0.16	2.20±0.17	1.85±0.05	1.00±0.09	2.59±0.18	1.87±0.03	1.00±0.16	0.17±0.02	0.84±0.03	1.00±0.16	1.04±0.04	0.33±0.05
		NC vs. si-ADA1	NC vs. si-NID2		NC vs. si-ADA1	NC vs. si-NID2		NC vs. si-ADA1	NC vs. si-NID2		NC vs. si-ADA1	NC vs. si-NID2		NC vs. si-ADA1	NC vs. si-NID2		NC vs. si-ADA1	NC vs. si-NID2
	Statistical Method	one-way anova with Dunnett’s test		Statistical Method	one-way anova with Dunnett’s test		Statistical Method	one-way anova with Dunnett’s test		Statistical Method	one-way anova with Dunnett’s test		Statistical Method	one-way anova with Dunnett’s test		Statistical Method	one-way anova with Dunnett’s test
	P	0.0483	0.0119	P	<0.0001	0.0002	P	0.0017	0.0093	P	0.0001	0.0031	P	0.0014	0.4448	P	0.9517	0.0051
J	ADA1		α-SMA		Collagen I		L	NID2		α-SMA		Collagen I		O		NC	miR-3606-3p
	NC	si-ADA1	NC	si-ADA1	NC	si-ADA1		NC	si-NID2	NC	si-NID2	NC	si-NID2			0.5	0.9
	1.07153	0.333412	1.07561	1.54858	1.08879	3.32049		0.88495	0.11982	1.10533	2.0042	0.88755	1.62125			0.65	0.85
	0.876776	0.343206	1.02612	2.08466	1.08739	3.05621		0.85339	0.2322	1.11271	1.80325	1.03729	1.85731			0.55	0.75
	1.05169	0.558037	0.89827	1.66985	0.823826	3.18387		1.26166	0.21473	0.78196	2.01784	1.07517	1.51555			0.47	0.92
Average±SEM	1.00±0.06	0.41±0.07	1.00±0.05	1.77±0.16	1.00±0.09	3.19±0.08		1.00±0.13	0.19±0.03	1.00±0.11	1.94±0.07	1.00±0.06	1.67±0.10			0.72	0.78
																0.42	0.86
		NC vs. si-ADA1		NC vs. si-ADA1		NC vs. si-ADA1			NC vs. si-NID2		NC vs. si-NID2		NC vs. si-NID2
	Statistical Method	Student's t test with BH procedure	Statistical Method	Student's t test with BH procedure	Statistical Method	Student's t test with BH procedure		Statistical Method	Student's t test with BH procedure						Average±SEM	0.55±0.05	0.84±0.03
	P	0.0054	P	0.0108	P	0.0001		P	0.004612	P	0.004612	P	0.004612				NC vs. miR-3606-3p
																Statistical Method	Student's t test
																P	0.0003

## Sheet: Figure7
A												B	TIME	10		27.5		45		62.5		80
TIME	20		35		50		65		80					NC	miR-3606-3p	NC	miR-3606-3p	NC	miR-3606-3p	NC	miR-3606-3p	NC	miR-3606-3p
	NC	miR-3606-3p	NC	miR-3606-3p	NC	miR-3606-3p	NC	miR-3606-3p	NC	miR-3606-3p				0.4655	0.4	1.02	1.05	1.46	1.29	1.68	1.3532	2.22	1.55
	0.7661	0.867	1.19	1.22	1.914	1.57	2.7122	1.83	3.11	1.8				0.5178	0.477	1.04	1.1668	1.501	1.31	1.7124	1.36	2.2221	1.6
	1.002	1.102	1.38	1.3255	1.9163	1.6497	3.1448	2.08	3.8	2.1142				0.5	0.42	1.1458	1.02	1.5888	1.3732	1.7734	1.4054	2.3468	1.881
	1.1253	1.1614	1.3345	1.44	1.9162	1.78	2.9887	1.954	3.3532	2.1605			Average±SEM	0.41±0.04	0.49±0.03	1.08±0.08	1.07±0.07	1.32±0.04	1.52±0.07	1.37±0.03	1.72±0.05	1.68±0.18	2.26±0.07
Average±SEM	0.96±0.11	1.04±0.09	1.30±0.06	1.33±0.06	1.92±0.00	1.67±0.06	2.95±0.13	1.95±0.07	3.42±0.20	2.02±0.11
													NC vs. miR-3606-3p	10h	27.5h	45h	62.5h	80h
	NC vs. miR-3606-3p	20h	35h	50h	65h	80h							Statistical Method	Student's t test
	Statistical Method	Student's t test											P	0.0885	0.8703	0.0135	0.0004	0.0062
	P	0.5989	0.768	0.0153	0.0024	0.0038
C
		20				35				50				65				80
		NC	si-ITGAV	si-GAB1	si-TGFBR2	NC	si-ITGAV	si-GAB1	si-TGFBR2	NC	si-ITGAV	si-GAB1	si-TGFBR2	NC	si-ITGAV	si-GAB1	si-TGFBR2	NC	si-ITGAV	si-GAB1	si-TGFBR2
		1.6403	1.7541	1.6449	1.65	2.9377	2.0442	2.1209	2.5218	4.12	2.6626	3.0021	2.94	5.922	3.904	4.45	3.296	6.4003	4.6	5.185	3.6231
		1.6826	1.8104	1.9698	1.869	2.9398	2.8124	2.6518	2.3118	4.3299	3.3874	3.5202	2.56	6.003	4.8606	4.829	3.965	6.611	5.5465	5.4428	4.3772
		1.88	1.76	1.65	1.67	2.938	2.5031	2.5112	2.3501	4.16	2.8001	3.1972	2.7471	6.3177	4.2	4.51	3.711	7.09	4.8112	5.2522	3.73
	Average±SEM	1.73±0.07	1.77±0.02	1.75±0.11	1.73±0.07	2.94±0.00	2.45±0.22	2.43±0.16	2.39±0.06	4.20±0.06	2.95±0.22	3.24±0.15	2.75±0.11	6.08±0.12	4.32±0.28	4.60±0.12	3.66±0.19	6.70±0.20	4.99±0.29	5.29±0.08	3.91±0.24
			20h	35h	50h	65h	80h
	Statistical Method	one-way anova with Tukey test
	P	NC vs. si-ITGAV	0.9793	0.1463	0.0015	0.0008	0.0022
		NC vs. si-GAB1	0.9971	0.1226	0.0078	0.0026	0.0074
		NC vs. si-TGFBR2	>0.9999	0.0969	0.0006	<0.0001	<0.0001
		si-ITGAV vs. si-GAB1	0.9974	0.9992	0.5446	0.7454	0.7486
		si-ITGAV vs. si-TGFBR2	0.9719	0.9904	0.7769	0.143	0.0315
		si-GAB1 vs. si-TGFBR2	0.9948	0.9982	0.1689	0.0343	0.0082
D
		10				27.5				45				62.5				80
		NC	si-ITGAV	si-GAB1	si-TGFBR2	NC	si-ITGAV	si-GAB1	si-TGFBR2	NC	si-ITGAV	si-GAB1	si-TGFBR2	NC	si-ITGAV	si-GAB1	si-TGFBR2	NC	si-ITGAV	si-GAB1	si-TGFBR2
		0.98	0.92	0.9854	0.94	2.99	2.04	2.2	1.911	4.35	2.7	3.26	2.5	5.7	4.14	4.32	3.25	6.8	4.685	4.8	3.557
		1.0988	1.1454	1.31	1.154	3.2438	3.2886	3.4574	2.6392	4.3	4.242	4.655	3.3966	6.094	5.0886	5.62	3.9264	7.43	5.299	5.9548	4.2008
		1.01	0.96	1.06	0.922	3.0023	2.1002	2.4	2.03	4.752	3.221	3.4981	2.6561	5.75	4.401	5.1	3.4	6.91	4.81	5.652	3.69
	Average±SEM	1.03±0.04	1.01±0.07	1.12±0.10	1.01±0.07	3.08±0.08	2.48±0.41	2.69±0.39	2.19±0.23	4.47±0.14	3.39±0.45	3.80±0.43	2.85±0.28	5.85±0.12	4.54±0.28	5.01±0.38	3.53±0.21	7.05±0.19	4.93±0.19	5.47±0.35	3.82±0.20
			10h	27.5h	45h	62.5h	80h
	Statistical Method	one-way anova with Tukey test
	P	NC vs. si-ITGAV	0.9967	0.5378	0.2065	0.0336	0.0011
		NC vs. si-GAB1	0.8242	0.8018	0.5642	0.1947	0.0072
		NC vs. si-TGFBR2	0.995	0.2493	0.0452	0.0012	<0.0001
		si-ITGAV vs. si-GAB1	0.718	0.9606	0.8325	0.6122	0.4386
		si-ITGAV vs. si-TGFBR2	>0.9999	0.9115	0.7066	0.0989	0.0446
		si-GAB1 vs. si-TGFBR2	0.7012	0.6789	0.2885	0.0172	0.0055
E (Upper)	NC	miR-3606-3p	E (Lower)	NC	si-ITGAV	si-GAB1	si-TGFBR2										F	NC	miR-3606-3p		NC	si-ITGAV	si-GAB1	si-TGFBR2
	1.09722	0.557607		1.10026	0.735726	0.756277	0.376277											0.775168	0.583893		1.11458	0.75	0.635417	0.472917
	1.05977	0.578821		1.00121	0.656032	0.734334	0.341046											0.926174	0.553691		1.02083	0.8125	0.791667	0.4375
	0.843014	0.480283		0.898534	0.625144	0.658543	0.373107											1.29866	0.372483		0.864583	0.6875	0.708333	0.46875
Average±SEM	1.00±0.09	0.54±0.03	Average±SEM	1.00±0.06	0.67±0.03	0.72±0.03	0.36±0.01										Average±SEM	1.00±0.16	0.50±0.07	Average±SEM	1.00±0.08	0.75±0.04	0.71±0.05	0.46±0.01
		NC vs. miR-3606-3p			NC vs. si-ITGAV	NC vs. si-GAB1	NC vs. si-TGFBR2	si-ITGAV vs. si-GAB1	si-ITGAV vs. si-TGFBR2	si-GAB1 vs. si-TGFBR2									NC vs. miR-3606-3p			NC vs. si-ITGAV	NC vs. si-GAB1	NC vs. si-TGFBR2	si-ITGAV vs. si-GAB1	si-ITGAV vs. si-TGFBR2	si-GAB1 vs. si-TGFBR2
	Statistical Method	Student's t test		Statistical Method	one-way anova with Tukey test													Statistical Method	Student's t test		Statistical Method	one-way anova with Tukey test
	P	0.0055		P	0.0011	0.0028	<0.0001	0.8333	0.0016	0.0007								P	0.0424		P	0.0226	0.0105	0.0002	0.9364	0.0101	0.0217
G（upper）											G（lower）
	G1		S		G2/M							G1				S				G2/M
	NC	miR-3606-3p	NC	miR-3606-3p	NC	miR-3606-3p						NC	si-ITGAV	si-GAB1	si-TGFBR2	NC	si-ITGAV	si-GAB1	si-TGFBR2	NC	si-ITGAV	si-GAB1	si-TGFBR2
	39.5	60.2	35	20.3	25.5	19.5						51.2	51.7	49.2	62.2	30.3	23.7	26.6	19	18.5	24.6	24.2	18.8
	49.6	61.8	31.6	21.9	18.8	16.3						48.3	53.7	53.6	63.9	34.7	27.3	23.4	21.6	17	19	23	14.5
	50.4	67.9	32.1	19.7	17.5	12.4						45.6	48.5	56.2	59.8	32.4	24.4	26.2	20.2	22	27.1	17.6	20
Average±SEM	46.5±3.51	63.33±2.35	32.9±1.06	20.63±0.66	21.27±2.48	16.07±2.05					Average±SEM	48.37±1.62	51.30±1.51	53.00±2.04	61.97±1.19	32.47±1.27	25.13±1.10	25.40±1.01	20.27±0.75	19.17±1.48	23.57±2.39	21.60±2.03	17.77±1.67
	NC vs. miR-3606-3p		NC vs. miR-3606-3p		NC vs. miR-3606-3p						G1 phase	NC vs. si-ITGAV	NC vs. si-GAB1	NC vs. si-TGFBR2	si-ITGAV vs. si-GAB1	si-ITGAV vs. si-TGFBR2	si-GAB1 vs. si-TGFBR2	S phase	NC vs. si-ITGAV	NC vs. si-GAB1	NC vs. si-TGFBR2	si-ITGAV vs. si-GAB1	si-ITGAV vs. si-TGFBR2	si-GAB1 vs. si-TGFBR2	G2/M phase	NC vs. si-ITGAV	NC vs. si-GAB1	NC vs. si-TGFBR2	si-ITGAV vs. si-GAB1	si-ITGAV vs. si-TGFBR2	si-GAB1 vs. si-TGFBR2
Statistical Method	Student's t test with BH procedure		Student's t test with BH procedure		Student's t test with BH procedure						Statistical Method	one-way anova with Tukey test							one-way anova with Tukey test							one-way anova with Tukey test
P	0.024576		0.001795		0.231735						P	0.5986	0.2564	0.0016	0.8775	0.0071	0.0187		0.005	0.0062	0.0002	0.9978	0.0449	0.0349		0.4225	0.8087	0.9534	0.8856	0.2228	0.5289
H	CDK1					CDKN1A						I	CDK1					CDKN1A
	NC	miR-3606-3p	si-ITGAV	si-GAB1	si-TGFBR2	NC	miR-3606-3p	si-ITGAV	si-GAB1	si-TGFBR2			NC	miR-3606-3p	si-ITGAV	si-GAB1	si-TGFBR2	NC	miR-3606-3p	si-ITGAV	si-GAB1	si-TGFBR2
	0.996358	0.548905	0.821946	0.863094	0.404444	1.0402	1.3614	1.20232	1.28428	1.63944			0.969677	0.695796	0.69214	0.994414	0.354605	0.969309	1.21628	1.24465	1.32108	1.44772
	0.989863	0.848363	0.735704	0.902358	0.545805	0.96155	1.16031	1.10917	1.26768	1.43254			0.949724	0.761342	0.850323	0.896915	0.393374	1.01549	1.133	1.35947	1.1884	1.45022
	1.01378	0.709186	0.810498	0.861154	0.405249	0.99825	1.17441	1.22674	1.20929	1.64418			1.0806	0.799138	0.88396	0.905407	0.504809	1.0152	1.25911	1.28559	1.24642	1.5469
Average±SEM	1.00±0.01	0.70±0.09	0.79±0.03	0.88±0.01	0.45±0.05	1.00±0.03	1.23±0.06	1.21±0.01	1.25±0.02	1.57±0.07		Average±SEM	1.00±0.04	0.75±0.03	0.81±0.06	0.93±0.03	0.42±0.05	1.00±0.02	1.20±0.04	1.30±0.03	1.25±0.04	1.48±0.03
	CDK1	NC vs. miR-3606-3p	NC vs. si-ITGAV	NC vs. si-GAB1	NC vs. si-TGFBR2	si-ITGAV vs. si-GAB1	si-ITGAV vs. si-TGFBR2	si-GAB1 vs. si-TGFBR2				CDK1	NC vs. miR-3606-3p	NC vs. si-ITGAV	NC vs. si-GAB1	NC vs. si-TGFBR2	si-ITGAV vs. si-GAB1	si-ITGAV vs. si-TGFBR2	si-GAB1 vs. si-TGFBR2
	Statistical Method	one-way anova with Tukey test										Statistical Method	one-way anova with Tukey test
	P	0.0072	0.0553	0.373	<0.0001	0.6864	0.003	0.0005				P	0.014	0.0598	0.7904	<0.0001	0.3109	0.0005	<0.0001
	CDKN1A	NC vs. miR-3606-3p	NC vs. si-ITGAV	NC vs. si-GAB1	NC vs. si-TGFBR2	si-ITGAV vs. si-GAB1	si-ITGAV vs. si-TGFBR2	si-GAB1 vs. si-TGFBR2				CDKN1A	NC vs. miR-3606-3p	NC vs. si-ITGAV	NC vs. si-GAB1	NC vs. si-TGFBR2	si-ITGAV vs. si-GAB1	si-ITGAV vs. si-TGFBR2	si-GAB1 vs. si-TGFBR2
	Statistical Method	one-way anova with Tukey test										Statistical Method	one-way anova with Tukey test
	P	0.0398	0.1317	0.0242	<0.0001	0.8021	0.0012	0.0057				P	0.0089	0.0005	0.0019	<0.0001	0.8622	0.016	0.0038
J (left)	NC	miR-3606-3p	J (right)	NC	si-ITGAV	si-GAB1	si-TGFBR2
	6.31	4.99		6.12	5.22	4.06	4.45
	6.92	6.39		5.01	5.09	5.22	5.67
	6.27	6.13		5.29	4.26	6.59	4.93
Average±SEM	6.50±0.21	5.84±0.43		5.47±0.33	4.86±0.30	5.29±0.73	5.02±0.35
		NC vs. miR-3606-3p			NC vs. si-ITGAV	NC vs. si-GAB1	NC vs. si-TGFBR2	si-ITGAV vs. si-GAB1	si-ITGAV vs. si-TGFBR2	si-GAB1 vs. si-TGFBR2
	Statistical Method	Student's t test		Statistical Method	one-way anova with Tukey test
	P	0.238		P	0.7856	0.9918	0.896	0.9091	0.9945	0.9741

## Sheet: Figure8
C (left)	NC	miR-3606-3p	C (right)	NC	miR-3606-3p		F	NC	miR-3606-3p	G	NC	miR-3606-3p
	0.135899	0.0514252		88.4615	46.1538			0.849061	0.706926		92.4	57.2
	0.113906	0.0467271		60.0364	41.6667			1.01288	0.877692		70.4	35.2
	0.103574	0.0407316		58.3333	50.0141			1.17818	0.605188		101.2	48.4
	0.0844921	0.0366652		86.1538	45.8333			0.979949	0.71565		114.4	70.4
	0.0678445	0.0251792		78.4615	54.6154			0.97993	0.487903		61.6	39.6
Average±SEM	0.10±0.01	0.04±0.00		74.29±6.39	47.66±2.18			1.00±0.05	0.68±0.06		88.0±9.74	50.16±6.32
		NC vs. miR-3606-3p			NC vs. miR-3606-3p				NC vs. miR-3606-3p			NC vs. miR-3606-3p
	Statistical Method	Student's t test		Statistical Method	Student's t test			Statistical Method	Student's t test		Statistical Method	Student's t test
	P	0.0013		P	0.0043			P	0.0049		P	0.0115
H1	NC	miR-3606-3p	I1	NC	miR-3606-3p	J1	NC	miR-3606-3p		K	NC	miR-3606-3p
	0.96	0.48		1	0.44		1.2	0.48			22	14
	1.08	0.48		0.86	0.53		0.96	0.36			24	17
	0.96	0.7		1.14	0.29		0.84	0.48			28	10
Average±SEM	1.00±0.04	0.55±0.07		1.00±0.08	0.42±0.07		1.00±0.11	0.44±0.04		Average±SEM	24.67±1.76	13.67±2.03
		NC vs. miR-3606-3p			NC vs. miR-3606-3p			NC vs. miR-3606-3p				NC vs. miR-3606-3p
	Statistical Method	Student's t test		Statistical Method	Student's t test		Statistical Method	Student's t test			Statistical Method	Student's t test
	P	0.0059		P	0.0058		P	0.0078			P	0.0149

## Sheet: Supplemental Figure S1
A	GAB1		ITGAV		TGFBR2		PPP2CB		SRC		ITGA4		CAPN7		PPP2R1B		RAP1A		CAV1		ITGB8		ZFYVE16		RPS6KB1		CRK		EGFR		SMURF2		SKIL		MAP2K6		PIP4K2C		FRS2		SMAD2		XIAP		EIF2A		SHC1
	NC	miR-3606-3p	NC	miR-3606-3p	NC	miR-3606-3p	NC	miR-3606-3p	NC	miR-3606-3p	NC	miR-3606-3p	NC	miR-3606-3p	NC	miR-3606-3p	NC	miR-3606-3p	NC	miR-3606-3p	NC	miR-3606-3p	NC	miR-3606-3p	NC	miR-3606-3p	NC	miR-3606-3p	NC	miR-3606-3p	NC	miR-3606-3p	NC	miR-3606-3p	NC	miR-3606-3p	NC	miR-3606-3p	NC	miR-3606-3p	NC	miR-3606-3p	NC	miR-3606-3p	NC	miR-3606-3p	NC	miR-3606-3p
	1.00981	0.30882	0.913768	0.223187	0.955388	0.349	0.995287	0.246992	0.87844	0.263761	1.05	0.357	0.850163	0.326384	0.804167	0.415401	1.00297	0.421325	0.987406	0.492768	1.0536	0.379494	1.22895	0.268449	0.982871	0.598784	0.884664	0.304886	1.1399	0.39235	1.02625	0.630539	1.00601	0.511703	1.13487	0.666118	1.0844	0.843859	0.819867	0.111792	1.27582	0.27245	1.08636	0.337179	1.15404	0.327569	1.09882	0.509519
	1.06739	0.208699	1.12498	0.300134	0.938188	0.284229	0.928356	0.315051	1.08901	0.254887	1.16	0.496	1.12378	0.483713	1.29735	0.509447	1.07461	0.458976	0.931206	0.43057	0.897803	0.639148	0.899646	0.413773	0.608802	0.810392	0.933695	0.439336	0.888173	0.387256	1.212	0.562166	1.24716	0.567465	0.75	0.444079	1.07213	0.412536	1.19784	0.781957	0.810591	0.551896	1.34429	0.656281	1.1243	0.582454	0.800585	0.593226
	0.922799	0.219101	0.961251	0.264424	1.10642	0.305311	1.07636	0.31017	1.03255	0.371248	0.79	0.419	1.02606	0.484691	0.898485	0.384623	0.922419	0.408794	1.08139	0.461356	1.0486	0.279627	0.8714	0.568238	1.40833	0.395039	1.18164	0.432087	0.971922	0.563889	0.761749	0.538569	0.746827	0.726055	1.11513	0.586184	0.843465	0.607104	0.982291	0.810188	0.913591	0.384341	0.569349	0.431528	0.721664	0.381245	1.10059	0.756635
Average±SEM	1.00±0.04	0.25±0.03	1.00±0.06	0.26±0.02	1.00±0.05	0.31±0.02	1.00±0.04	0.29±0.02	1.00±0.06	0.30±0.04	1.00±0.11	0.42±0.04	1.00±0.08	0.43±0.05	1.00±0.15	0.44±0.04	1.00±0.04	0.43±0.02	1.00±0.04	0.46±0.02	1.00±0.05	0.43±0.11	1.00±0.11	0.42±0.09	1.00±0.23	0.6±0.12	1.00±0.09	0.39±0.04	1.00±0.07	0.45±0.06	1.00±0.13	0.58±0.03	1.00±0.14	0.60±0.06	1.00±0.13	0.57±0.06	1.00±0.08	0.62±0.12	1.00±0.11	0.57±0.23	1.00±0.14	0.40±0.08	1.00±0.23	0.47±0.09	1.00±0.14	0.43±0.08	1.00±0.1	0.62±0.07
	NC vs. miR-3606-3p		NC vs. miR-3606-3p		NC vs. miR-3606-3p		NC vs. miR-3606-3p		NC vs. miR-3606-3p		NC vs. miR-3606-3p		NC vs. miR-3606-3p		NC vs. miR-3606-3p		NC vs. miR-3606-3p		NC vs. miR-3606-3p		NC vs. miR-3606-3p		NC vs. miR-3606-3p		NC vs. miR-3606-3p		NC vs. miR-3606-3p		NC vs. miR-3606-3p		NC vs. miR-3606-3p		NC vs. miR-3606-3p		NC vs. miR-3606-3p		NC vs. miR-3606-3p		NC vs. miR-3606-3p		NC vs. miR-3606-3p		NC vs. miR-3606-3p		NC vs. miR-3606-3p		NC vs. miR-3606-3p
Statistical Method	Student's t test with BH procedure
P	0.001601		0.001616		0.001601		0.001601		0.002248		0.017175		0.010093		0.035075		0.001601		0.001616		0.017575		0.028406		0.20036		0.010093		0.010093		0.04654		0.074759		0.04654		0.0742		0.170162		0.035075		0.109563		0.035075		0.04654
C	Site1		Site2		Site3			D	NC	miR-3606-3p
	NC	miR-3606-3p	NC	miR-3606-3p	NC	miR-3606-3p			1.09382	0.705029
	1.09583	1.18461	1.41433	1.1358	0.981155	0.454069			1.05585	1.09541
	0.860938	0.578	0.948028	0.876906	1.08987	0.279171			0.850328	1.02226
	1.04323	0.983598	0.637637	1.3355	0.928976	0.342196		Average±SEM	1.00±0.08	0.94±0.12
Average±SEM	1.00±0.07	0.92±0.18	1.00±0.23	1.12±0.13	1.00±0.05	0.36±0.05			NC vs. miR-3606-3p
	NC vs. miR-3606-3p		NC vs. miR-3606-3p		NC vs. miR-3606-3p			Statistical Method	t-test
Statistical Method	Student's t test with BH procedure							P	0.698
P	0.682379		0.682379		0.002325
E	Site1		Site2		E	MUTANT Site1
	NC	miR-3606-3p	NC	miR-3606-3p		NC	miR-3606-3p
	0.956925	0.678095	1.04407	1.01189		1.13055	1.01187
	0.840434	0.940344	0.713557	0.915797		1.04755	0.601662
	1.20264	0.935319	1.24237	0.836884		0.821895	0.970652
Average±SEM	1.00±0.11	0.85±0.09	1.00±0.15	0.92±0.05		1.00±0.09	0.86±0.13
	NC vs. miR-3606-3p		NC vs. miR-3606-3p			NC vs. miR-3606-3p
Statistical Method	Student's t test with BH procedure					Student's t test with BH procedure
P	0.654049		0.654049			0.4345

## Sheet: Supplemental Figure S2
A	NC	si-ITGAV		NC	si-GAB1		NC	si-TGFBR2
	0.934127	0.641205		0.887051	0.418969		0.951565	0.445035
	0.975445	0.703181		0.897616	0.345015		0.96509	0.47699
	1.09043	0.723491		1.21533	0.337938		1.08334	0.400521
Average±SEM	1.00±0.05	0.69±0.02	Average±SEM	1.00±0.11	0.37±0.03	Average±SEM	1.00±0.04	0.44±.02
		NC vs. si-ITGAV			NC vs. si-GAB1			NC vs. si-TGFBR2
	Statistical Method	Student's t test		Statistical Method	Student's t test		Statistical Method	Student's t test
	P	0.0042		P	0.0046		P	0.0003
B1	Collagen I					Collagen III						B2	pAKT/AKT
	NC	miR-3606-3p	si-GAB1	si-ITGAV	si-TGFBR2	NC	miR-3606-3p	si-GAB1	si-ITGAV	si-TGFBR2			NC	miR-3606-3p	si-GAB1	si-ITGAV	si-TGFBR2
	1.0149	0.388922	0.424271	0.40522	0.511771	0.96002	0.456968	0.603794	0.377819	0.384657			0.978579	0.428437	0.480884	0.804987	0.789918
	1.00927	0.403074	0.44318	0.42465	0.467393	1.02031	0.454596	0.611859	0.374153	0.40837			0.94696	0.427906	0.494613	0.633737	0.804026
	0.975824	0.366875	0.43615	0.411314	0.515931	1.01967	0.523708	0.613217	0.40025	0.339767			1.07446	0.555569	0.71368	0.700308	0.816745
Average±SEM	1.00±0.01	0.39±0.01	0.43±0.01	0.41±0.01	0.50±0.02	1.00±0.02	0.48±0.02	0.61±0.00	0.38±0.01	0.38±0.02		Average±SEM	1.00±0.04	0.47±0.04	0.56±0.08	0.71±0.05	0.80±0.01
	NC vs. miR-3606-3p	NC vs. si-GAB1	NC vs. si-ITGAV	NC vs. si-TGFBR2			NC vs. miR-3606-3p	NC vs. si-GAB1	NC vs. si-ITGAV	NC vs. si-TGFBR2				NC vs. miR-3606-3p	NC vs. si-GAB1	NC vs. si-ITGAV	NC vs. si-TGFBR2
Statistical Method	one-way ANOVA with Dunnett’s test					Statistical Method	Student's t test with Dunnett’s test						Statistical Method	one-way ANOVA with Dunnett’s test
P	<0.0001	<0.0001	<0.0001	<0.0001		P	<0.0001	<0.0001	<0.0001	<0.0001			P	<0.0001	0.0003	0.0058	0.0496
B3	pERK/ERK					B4	pSMAD/SMAD					B5	pFAK/FAK
	NC	miR-3606-3p	si-GAB1	si-ITGAV	si-TGFBR2		NC	miR-3606-3p	si-GAB1	si-ITGAV	si-TGFBR2		NC	miR-3606-3p	si-GAB1	si-ITGAV	si-TGFBR2
	1.02571	0.592272	0.800274	0.744478	0.936075		1.19018	0.478275	0.86745	0.72351	0.55705		0.973846	0.645269	0.803489	0.456382	0.86889
	1.0801	0.561172	0.761441	0.749311	0.725363		0.915996	0.468184	0.800347	0.835258	0.498758		1.11565	0.608692	0.982118	0.489875	0.909195
	0.89419	0.614468	0.780242	0.65868	0.6803		0.893828	0.419326	0.694281	0.726175	0.410474		0.910213	0.663756	0.695805	0.497416	0.899412
Average±SEM	1.00±0.06	0.59±0.02	0.78±0.01	0.72±0.03	0.78±0.08	Average±SEM	1.00±0.10	0.46±0.02	0.79±0.05	0.76±0.04	0.49±0.04	Average±SEM	1.00±0.06	0.64±0.02	0.83±0.08	0.48±0.01	0.89±0.01
	NC vs. miR-3606-3p	NC vs. si-GAB1	NC vs. si-ITGAV	NC vs. si-TGFBR2				NC vs. miR-3606-3p	NC vs. si-GAB1	NC vs. si-ITGAV	NC vs. si-TGFBR2			NC vs. miR-3606-3p	NC vs. si-GAB1	NC vs. si-ITGAV	NC vs. si-TGFBR2
Statistical Method	one-way ANOVA with Dunnett’s test						Statistical Method	one-way ANOVA with Dunnett’s test					Statistical Method	one-way ANOVA with Dunnett’s test
P	0.0003	0.0223	0.0048	0.0222			P	<0.0001	0.0241	0.0284	0.0002		P	0.0011	0.0831	<0.0001	0.3623
C	NC	miR-3606-3p				D	NC	miR-3606-3p				E	NC	si-GAB1	si-ITGAV	si-TGFBR2
	5.1	3.3					59.6124	79.439					62.9177	76.6032	78.0528	80.9302
	5.65	2.6					60.339	80.2239					60.2918	70.2128	84.8156	85.4651
	4.4	2.15					60.7129	74.4984					58.2319	78.1245	77.6887	79.5349
Average±SEM	5.05±0.36	2.68±0.33				Average±SEM	60.22±0.32	78.05±1.79				Average±SEM	60.48±1.36	74.98±2.42	80.19±2.32	81.98±1.79
	NC vs. miR-3606-3p						NC vs. miR-3606-3p						NC vs. si-GAB1	NC vs. si-ITGAV	NC vs. si-TGFBR2
Statistical Method	Student's t test					Statistical Method	Student's t test					Statistical Method	one-way ANOVA with Dunnett’s test
P	0.0086					P	0.0006					P	0.0025	0.0003	0.0002
F1	pFAK/FAK					F1	pAKT/AKT					F1	pERK/ERK					F1	pSMAD/SAMD
	NC	ITGAV	ITGAV+miR-3606-3p	ITGAV+si-GAB1	ITGAV+si-TGFBR2		NC	ITGAV	ITGAV+miR-3606-3p	ITGAV+si-GAB1	ITGAV+si-TGFBR2		NC	ITGAV	ITGAV+miR-3606-3p	ITGAV+si-GAB1	ITGAV+si-TGFBR2		NC	ITGAV	ITGAV+miR-3606-3p	ITGAV+si-GAB1	ITGAV+si-TGFBR2
	1.01795	1.94725	1.24936	1.55984	1.82381		0.986335	2.21166	1.17797	1.79376	1.59359		0.983191	2.21665	1.4022	1.80946	1.57932		1.00913	2.48089	1.3803	1.11861	0.978675
	0.975072	1.95202	1.07806	1.83368	1.80656		1.06752	2.09673	1.13915	1.76657	1.29541		0.949167	2.19221	1.48893	1.80948	1.51067		1.01552	2.4307	1.40619	1.13675	0.967329
	1.00698	1.99875	1.15372	1.63078	1.42585		0.946147	2.2164	1.10547	1.80579	1.43056		1.06764	2.09633	1.47633	1.97958	1.6044		0.975345	2.34357	1.39739	1.13524	0.907046
Average±SEM	1.00±0.01	1.97±0.02	1.16±0.05	1.67±0.08	1.69±0.13	Average±SEM	1.00±0.04	2.17±0.04	1.14±0.02	1.79±0.01	1.44±0.09	Average±SEM	1.00±0.04	2.17±0.04	1.46±0.03	1.87±0.06	1.56±0.03	Average±SEM	1.00±0.01	2.42±0.04	1.39±0.01	1.13±0.01	0.95±0.02
		ITGAV vs.NC	ITGAV vs. ITGAV+miR-3606-3p	ITGAV vs. ITGAV+si-GAB1	ITGAV vs. ITGAV+si-TGFBR2			ITGAV vs.NC	ITGAV vs. ITGAV+miR-3606-3p	ITGAV vs. ITGAV+si-GAB1	ITGAV vs. ITGAV+si-TGFBR2			ITGAV vs.NC	ITGAV vs. ITGAV+miR-3606-3p	ITGAV vs. ITGAV+si-GAB1	ITGAV vs. ITGAV+si-TGFBR2			ITGAV vs.NC	ITGAV vs. ITGAV+miR-3606-3p	ITGAV vs. ITGAV+si-GAB1	ITGAV vs. ITGAV+si-TGFBR2
	Statistical Method	one-way ANOVA with Dunnett’s test					Statistical Method	one-way ANOVA with Dunnett’s test					Statistical Method	one-way ANOVA with Dunnett’s test					Statistical Method	one-way ANOVA with Dunnett’s test
	P	<0.0001	<0.0001	0.0553	0.0654		P	<0.0001	<0.0001	0.0005	<0.0001		P	<0.0001	<0.0001	0.0008	<0.0001		P	<0.0001	<0.0001	<0.0001	<0.0001

[truncated: 4 more sheets: Supplemental Figure S3, Supplemental Figure S4, Supplemental Figure S5, Supplemental Figure S6]
